# Supplementary material for: Anti-High-Power Microwave RFID Tag Based on Highly Thermal Conductive Graphene Films
Source: Materials (Basel). 2023 Apr 25;16(9):3370. doi: 10.3390/ma16093370 (PMC10180182; doi:10.3390/ma16093370)
Supplement: Supplementary file 1 [file materials-16-03370-s001.zip]

Archive with 2 entries (2 files):
- Materials-Supplementary Material-Xueyu Liu.pdf
- Video S1.mp4
